# Supplementary material for: Clinical Characteristics of POC1B-Associated Retinopathy and Assignment of Pathogenicity to Novel Deep Intronic and Non-Canonical Splice Site Variants
Source: Int J Mol Sci. 2021 May 20;22(10):5396. doi: 10.3390/ijms22105396 (PMC8160832; doi:10.3390/ijms22105396)
Supplement: Supplementary file 1 [file ijms-22-05396-s001.zip]

Archive with 1 entries (1 files):
- ijms-1220857-supplementary.pdf
